# Supplementary material for: Sinuous Is a Claudin Required for Locust Molt in Locusta migratoria
Source: Genes (Basel). 2024 Jun 27;15(7):850. doi: 10.3390/genes15070850 (PMC11275452; doi:10.3390/genes15070850)
Supplement: Supplementary file 1 [file genes-15-00850-s001.zip › File S3. The dsRNA sequence of Lmsinu.fa]

>ÎÞ±êÌâµÄ 2  (389 ¼î»ù¶Ô)
CGTTGGATGCAGGTGGATATACGATCCATTTACAACTGGTTACGATGAGATAAGAGGATTTCTTGTACCAGATTTCATGG
TCGCCACACAGTTCTTCTTTACACTCTGTTTCCTGTGTATTTTGGCTGCCTTCTTTTTGGTGTTACTTTATTTCCTGTGT
TGGGGACCAGAGCAGACACGTTATATTTTATTAATACTTGCCATAGGAGGTCTTCTAATGGCAGCTGGTATAAATGGTGG
AATAGCTGTGATTGTGTTCGCTTCTCTGGGGAATCGTAACGACTGGATGCCTGGTCAACAAAATAATTTTCTTGGTTGGG
CATTTGGACTTGCTGTTGTAGGTGTTGTGGCAGCTTTTGTGTCAGGAACCTTATTTCTGGTAGAGGCGA
